# Supplementary material for: Developing a Motor Imagery-Based Real-Time Asynchronous Hybrid BCI Controller for a Lower-Limb Exoskeleton
Source: Sensors (Basel). 2020 Dec 19;20(24):7309. doi: 10.3390/s20247309 (PMC7766128; doi:10.3390/s20247309)
Supplement: Supplementary file 1 [file sensors-20-07309-s001.zip]

Archive with 2 entries (2 files):
- SupplementaryVideo1_1080.mp4
- __MACOSX/._SupplementaryVideo1_1080.mp4
